# Supplementary material for: Explosive detonation causes an increase in soil porosity leading to increased TNT transformation
Source: PLoS One. 2017 Dec 27;12(12):e0189177. doi: 10.1371/journal.pone.0189177 (PMC5744939; doi:10.1371/journal.pone.0189177)
Supplement: S1 Table — (XLSX) [file pone.0189177.s001.xlsx]

## Sheet: Sheet1
	Total organic carbon (%)	Sand (%)	Silt (%)	Clay (%)
Spearwood sand	0.95	95.5	1.5	3
Native soil	1.21	93.5	2.5	4
Landscape soil	1.76	92	3.5	4.5
