# Supplementary material for: Explosive detonation causes an increase in soil porosity leading to increased TNT transformation
Source: PLoS One. 2017 Dec 27;12(12):e0189177. doi: 10.1371/journal.pone.0189177 (PMC5744939; doi:10.1371/journal.pone.0189177)
Supplement: S2 Table — (XLSX) [file pone.0189177.s002.xlsx]

## Sheet: Sheet1
Soil	Aggregate	Original soil - aggregate porosity (%)	Charge detonated over soil - aggregate porosity (%)	Charge detonated in contact with soil - aggregate porosity (%)
Landscape	1	14.7	8.8	16.9
	2	5.4	14.8	14.9
	3	7.5	22.2	13
	Average	9.2	15.3	14.9
Native	1	11	11.1	16.2
	2	9.2	14.7	17.6
	3	3.6	8.7	6.2
	Average	7.9	11.5	13.3
Spearwood	1	0.6	0.6	0.7
	2	0.5	1.8	1.4
	3	0.6	0.8	0.7
	Average	0.6	1.1	0.9
